# Supplementary material for: SUMOylation and calcium control syntaxin-1A and secretagogin sequestration by tomosyn to regulate insulin exocytosis in human ß cells
Source: Sci Rep. 2017 Mar 21;7:248. doi: 10.1038/s41598-017-00344-z (PMC5428262; doi:10.1038/s41598-017-00344-z)
Supplement: Supplementary file 2 — Supplementary Table 1 [file 41598_2017_344_MOESM2_ESM.xls]

## Sheet: Sheet1
Table S1	Tomosyn-1 interacting proteins identified by pull-down of GFP-tomosyn-1 followed by LS MS/MS proteomic analysis. Interacting proteins identified in a similar study on tomosyn-2 interacting proteins (Bhatnagar et al., JBC, 2014; ref 13) are highlighted in grey.
Accession	Description	Score	Coverage	# Proteins	# Unique Peptides	# Peptides	# PSMs	Molecular Function	Cellular Component	Biological Process	Pfam IDs	# AAs	MW [kDa]	calc. pI
Q05962	ADP/ATP translocase 1 OS=Rattus norvegicus GN=Slc25a4 PE=1 SV=3 - [ADT1_RAT]	117.783	17.45	1	5	5	42	protein binding; transporter activity	cytoplasm; membrane; mitochondrion	cell communication; cell death; cell organization and biogenesis; regulation of biological process; transport	Pf00153	298	32.9682	9.78857
P62243	40S ribosomal protein S8 OS=Rattus norvegicus GN=Rps8 PE=1 SV=2 - [RS8_RAT]	41.6507	18.75	1	3	3	13	structural molecule activity	cytoplasm; cytosol; ribosome	metabolic process	Pf01201	208	24.1902	10.3159
P05426	60S ribosomal protein L7 OS=Rattus norvegicus GN=Rpl7 PE=1 SV=2 - [RL7_RAT]	40.9869	35	1	7	7	14	RNA binding; structural molecule activity	cytoplasm; ribosome	metabolic process	Pf00327; Pf08079	260	30.3101	10.8726
P62703	40S ribosomal protein S4, X isoform OS=Rattus norvegicus GN=Rps4x PE=2 SV=2 - [RS4X_RAT]	37.474	25.48	1	5	5	13	RNA binding; structural molecule activity	cytoplasm; ribosome	metabolic process	Pf00900; Pf08071	263	29.5791	10.1548
P17136	Small nuclear ribonucleoprotein-associated protein B (Fragment) OS=Rattus norvegicus GN=Snrpb PE=2 SV=1 - [RSMB_RAT]	37.1803	13.55	2	3	3	14	RNA binding	cytoplasm; nucleus; spliceosomal complex	metabolic process	Pf01423	214	21.5801	10.8726
P63102	14-3-3 protein zeta/delta OS=Rattus norvegicus GN=Ywhaz PE=1 SV=1 - [1433Z_RAT]	35.3569	27.35	1	4	5	12	protein binding	cytoplasm; cytoskeleton; mitochondrion; nucleus	cell communication; cell organization and biogenesis; defense response; response to stimulus; transport	Pf00244	245	27.7537	4.79248
P61983	14-3-3 protein gamma OS=Rattus norvegicus GN=Ywhag PE=1 SV=2 - [1433G_RAT]	34.2985	17.41	1	2	3	11	enzyme regulator activity; protein binding	cytoplasm	cell communication; cell differentiation; development; metabolic process; regulation of biological process; response to stimulus; transport	Pf00244	247	28.2849	4.89404
P68511	14-3-3 protein eta OS=Rattus norvegicus GN=Ywhah PE=1 SV=2 - [1433F_RAT]	29.1646	14.63	1	2	3	11	protein binding	cytoplasm	cell communication; cell differentiation; cell organization and biogenesis; development; metabolic process; regulation of biological process; response to stimulus; transport	Pf00244	246	28.194	4.89404
P35213	14-3-3 protein beta/alpha OS=Rattus norvegicus GN=Ywhab PE=1 SV=3 - [1433B_RAT]	29.1432	19.51	1	2	3	9	protein binding	cytoplasm; cytoskeleton; cytosol; nucleus; organelle lumen	cell organization and biogenesis; metabolic process; regulation of biological process; transport	Pf00244	246	28.0368	4.88135
Q641X9	39S ribosomal protein L9, mitochondrial OS=Rattus norvegicus GN=Mrpl9 PE=2 SV=1 - [RM09_RAT]	25.1631	16.03	1	4	4	10	structural molecule activity	cytoplasm; mitochondrion; ribosome	metabolic process	Pf01281	262	30.0572	10.0815
P18297	Sepiapterin reductase OS=Rattus norvegicus GN=Spr PE=1 SV=1 - [SPRE_RAT]	17.9426	13.74	1	2	2	5	catalytic activity; nucleotide binding	cytoplasm	metabolic process; response to stimulus	Pf00106	262	28.1105	5.70654
Q6R556	Secretagogin OS=Rattus norvegicus GN=Scgn PE=1 SV=1 - [SEGN_RAT]	16.9558	13.04	1	3	3	6	metal ion binding	cytoplasm; extracellular; membrane			276	32.136	4.94482
Q5I0K8	28S ribosomal protein S7, mitochondrial OS=Rattus norvegicus GN=Mrps7 PE=2 SV=2 - [RT07_RAT]	15.7167	17.36	1	3	3	5	RNA binding; structural molecule activity	cytoplasm; cytosol; mitochondrion; ribosome	metabolic process	Pf00177	242	28.1788	10.0229
P41123	60S ribosomal protein L13 OS=Rattus norvegicus GN=Rpl13 PE=1 SV=2 - [RL13_RAT]	14.2231	10.9	1	2	2	5	structural molecule activity	cytoplasm; cytosol; ribosome	metabolic process	Pf01294	211	24.2944	11.5464
P85971	6-phosphogluconolactonase OS=Rattus norvegicus GN=Pgls PE=1 SV=1 - [6PGL_RAT]	11.5639	16.34	1	2	2	4	catalytic activity	cytoplasm	metabolic process	Pf01182	257	27.2173	5.84619
P62425	60S ribosomal protein L7a OS=Rattus norvegicus GN=Rpl7a PE=1 SV=2 - [RL7A_RAT]	8.9765	10.9	1	2	2	3		cytoplasm; ribosome		Pf01248	266	29.977	10.6089
Q4KM65	Cleavage and polyadenylation specificity factor subunit 5 OS=Rattus norvegicus GN=Nudt21 PE=2 SV=1 - [CPSF5_RAT]	8.53151	11.45	1	2	2	3	catalytic activity; protein binding; RNA binding	cytoplasm; cytoskeleton; nucleus; organelle lumen	cell organization and biogenesis; metabolic process		227	26.2237	8.82178
P62828	GTP-binding nuclear protein Ran OS=Rattus norvegicus GN=Ran PE=1 SV=3 - [RAN_RAT]	7.16787	11.57	1	2	2	3	catalytic activity; nucleotide binding	cytoplasm; nucleus	cell communication; cell division; cell organization and biogenesis; metabolic process; regulation of biological process; response to stimulus; transport	Pf00025; Pf00071; Pf01926; Pf08477	216	24.4076	7.48877
Q4KM74	Vesicle-trafficking protein SEC22b OS=Rattus norvegicus GN=Sec22b PE=1 SV=3 - [SC22B_RAT]	6.70231	12.09	1	2	2	2		cytoplasm; endoplasmic reticulum; Golgi; membrane	transport	Pf00957	215	24.7248	8.51416
Q66H47	39S ribosomal protein L24, mitochondrial OS=Rattus norvegicus GN=Mrpl24 PE=2 SV=1 - [RM24_RAT]	5.88296	12.04	1	2	2	2	structural molecule activity	cytoplasm; mitochondrion; ribosome	metabolic process		216	24.985	9.49561
P32089	Tricarboxylate transport protein, mitochondrial OS=Rattus norvegicus GN=Slc25a1 PE=1 SV=1 - [TXTP_RAT]	4.94947	7.72	1	2	2	2	transporter activity	cytoplasm; membrane; mitochondrion	transport	Pf00153	311	33.8138	9.86182
P04256	Heterogeneous nuclear ribonucleoprotein A1 OS=Rattus norvegicus GN=Hnrnpa1 PE=1 SV=3 - [ROA1_RAT]	712.681	41.88	1	12	15	219	DNA binding; nucleotide binding; RNA binding	cytoplasm; nucleus; organelle lumen; spliceosomal complex	metabolic process; transport	Pf00076	320	34.1912	9.14404
Q6URK4	Heterogeneous nuclear ribonucleoprotein A3 OS=Rattus norvegicus GN=Hnrnpa3 PE=1 SV=1 - [ROA3_RAT]	710.797	32.72	1	14	15	217	nucleotide binding; RNA binding; transporter activity	cytoplasm; nucleus; spliceosomal complex	metabolic process; transport	Pf00076	379	39.6276	9.01221
A7VJC2	Heterogeneous nuclear ribonucleoproteins A2/B1 OS=Rattus norvegicus GN=Hnrnpa2b1 PE=1 SV=1 - [ROA2_RAT]	671.208	51.56	1	14	17	205	DNA binding; nucleotide binding; RNA binding	cytoplasm; nucleus; organelle lumen; spliceosomal complex	metabolic process; regulation of biological process; transport	Pf00076	353	37.4547	8.95361
P04797	Glyceraldehyde-3-phosphate dehydrogenase OS=Rattus norvegicus GN=Gapdh PE=1 SV=3 - [G3P_RAT]	299.35	36.64	1	9	9	84	catalytic activity; nucleotide binding; protein binding	cytoplasm; cytoskeleton; cytosol; nucleus	cell death; cell organization and biogenesis; metabolic process; regulation of biological process; response to stimulus	Pf00044; Pf02800	333	35.8052	8.03076
O35077	Glycerol-3-phosphate dehydrogenase [NAD(+)], cytoplasmic OS=Rattus norvegicus GN=Gpd1 PE=1 SV=4 - [GPDA_RAT]	35.7032	20.06	1	4	4	10	catalytic activity; nucleotide binding; protein binding	cytoplasm; cytosol; mitochondrion	metabolic process	Pf01210; Pf07479	349	37.4282	6.59521
P62138	Serine/threonine-protein phosphatase PP1-alpha catalytic subunit OS=Rattus norvegicus GN=Ppp1ca PE=1 SV=1 - [PP1A_RAT]	34.9116	18.48	1	6	6	12	catalytic activity; metal ion binding; protein binding	cytoplasm; cytosol; nucleus; organelle lumen	cell division; development; metabolic process; regulation of biological process	Pf00149	330	37.4878	6.32861
Q3SWU3	Heterogeneous nuclear ribonucleoprotein D-like OS=Rattus norvegicus GN=Hnrpdl PE=2 SV=1 - [HNRDL_RAT]	30.7035	26.71	1	7	7	11	DNA binding; nucleotide binding; RNA binding	cytoplasm; nucleus	metabolic process; regulation of biological process	Pf00076	322	35.2723	9.0708
P19945	60S acidic ribosomal protein P0 OS=Rattus norvegicus GN=Rplp0 PE=1 SV=2 - [RLA0_RAT]	28.68	30.28	1	6	6	9	structural molecule activity	cytoplasm; nucleus; ribosome	metabolic process	Pf00428; Pf00466	317	34.1938	6.25244
Q68FR9	Elongation factor 1-delta OS=Rattus norvegicus GN=Eef1d PE=1 SV=2 - [EF1D_RAT]	28.3641	26.69	1	5	5	9	RNA binding; signal transducer activity	cytoplasm	cell communication; metabolic process; regulation of biological process; response to stimulus	Pf00736	281	31.3109	5.05908
Q920J4	Thioredoxin-like protein 1 OS=Rattus norvegicus GN=Txnl1 PE=1 SV=3 - [TXNL1_RAT]	18.0506	15.22	1	4	4	6	catalytic activity	cytoplasm	cellular homeostasis; metabolic process; regulation of biological process; transport	Pf00085; Pf06201	289	32.2288	4.95752
P68101	Eukaryotic translation initiation factor 2 subunit 1 OS=Rattus norvegicus GN=Eif2s1 PE=1 SV=2 - [IF2A_RAT]	13.6219	13.97	1	4	4	5	protein binding; RNA binding	cytoplasm; nucleus	metabolic process; regulation of biological process; response to stimulus	Pf00575; Pf07541	315	36.0854	5.08447
P13084	Nucleophosmin OS=Rattus norvegicus GN=Npm1 PE=1 SV=1 - [NPM_RAT]	11.9692	13.7	1	2	2	3	DNA binding; protein binding; RNA binding	cytoplasm; cytoskeleton; nucleus; organelle lumen	cell organization and biogenesis; cell proliferation; metabolic process; regulation of biological process; response to stimulus	Pf03066	292	32.5398	4.76709
Q99MZ8	LIM and SH3 domain protein 1 OS=Rattus norvegicus GN=Lasp1 PE=1 SV=1 - [LASP1_RAT]	10.2155	10.27	1	2	2	3	metal ion binding; protein binding; transporter activity	cytoplasm; cytoskeleton; membrane	transport	Pf00018; Pf00412; Pf00880; Pf07653	263	29.9514	7.04932
Q561S0	NADH dehydrogenase [ubiquinone] 1 alpha subcomplex subunit 10, mitochondrial OS=Rattus norvegicus GN=Ndufa10 PE=1 SV=1 - [NDUAA_RAT]	5.86881	6.48	1	2	2	2	catalytic activity; nucleotide binding	cytoplasm; membrane; mitochondrion; organelle lumen	metabolic process; response to stimulus; transport	Pf01712	355	40.4676	7.79639
O88656	Actin-related protein 2/3 complex subunit 1B OS=Rattus norvegicus GN=Arpc1b PE=2 SV=3 - [ARC1B_RAT]	5.71599	6.18	1	2	2	2	protein binding	cytoplasm; cytoskeleton	cell organization and biogenesis; regulation of biological process	Pf00400	372	41.0305	8.35303
P80385	5'-AMP-activated protein kinase subunit gamma-1 OS=Rattus norvegicus GN=Prkag1 PE=1 SV=3 - [AAKG1_RAT]	4.82107	8.48	1	2	2	2	catalytic activity; nucleotide binding; protein binding	nucleus; organelle lumen	cell organization and biogenesis; metabolic process; regulation of biological process; response to stimulus	Pf00571	330	37.3627	6.96143
A7VJC2	Heterogeneous nuclear ribonucleoproteins A2/B1 OS=Rattus norvegicus GN=Hnrnpa2b1 PE=1 SV=1 - [ROA2_RAT]	1718.64	67.42	1	20	24	525	DNA binding; nucleotide binding; RNA binding	cytoplasm; nucleus; organelle lumen; spliceosomal complex	metabolic process; regulation of biological process; transport	Pf00076	353	37.4547	8.95361
P04256	Heterogeneous nuclear ribonucleoprotein A1 OS=Rattus norvegicus GN=Hnrnpa1 PE=1 SV=3 - [ROA1_RAT]	671.996	38.44	1	9	13	200	DNA binding; nucleotide binding; RNA binding	cytoplasm; nucleus; organelle lumen; spliceosomal complex	metabolic process; transport	Pf00076	320	34.1912	9.14404
O35077	Glycerol-3-phosphate dehydrogenase [NAD(+)], cytoplasmic OS=Rattus norvegicus GN=Gpd1 PE=1 SV=4 - [GPDA_RAT]	47.4092	27.51	1	6	6	14	catalytic activity; nucleotide binding; protein binding	cytoplasm; cytosol; mitochondrion	metabolic process	Pf01210; Pf07479	349	37.4282	6.59521
P04961	Proliferating cell nuclear antigen OS=Rattus norvegicus GN=Pcna PE=1 SV=1 - [PCNA_RAT]	39.8457	36.02	1	6	6	12	catalytic activity; DNA binding; enzyme regulator activity; protein binding	chromosome; cytoplasm; cytoskeleton; nucleus; organelle lumen	development; metabolic process; regulation of biological process; response to stimulus	Pf00705; Pf02747	261	28.7303	4.69092
P19945	60S acidic ribosomal protein P0 OS=Rattus norvegicus GN=Rplp0 PE=1 SV=2 - [RLA0_RAT]	33.8644	34.38	1	7	7	12	structural molecule activity	cytoplasm; nucleus; ribosome	metabolic process	Pf00428; Pf00466	317	34.1938	6.25244
P21533	60S ribosomal protein L6 OS=Rattus norvegicus GN=Rpl6 PE=1 SV=5 - [RL6_RAT]	18.3651	13.76	1	3	3	6	structural molecule activity	cytoplasm; ribosome	metabolic process	Pf01159; Pf03868	298	33.5409	10.7407
P49432	Pyruvate dehydrogenase E1 component subunit beta, mitochondrial OS=Rattus norvegicus GN=Pdhb PE=1 SV=2 - [ODPB_RAT]	15.775	15.32	1	4	4	5	catalytic activity	cytoplasm; mitochondrion; organelle lumen	metabolic process	Pf02779; Pf02780	359	38.957	6.65381
B2RYG6	Ubiquitin thioesterase OTUB1 OS=Rattus norvegicus GN=Otub1 PE=1 SV=1 - [OTUB1_RAT]	11.5824	12.55	1	2	2	3	catalytic activity; protein binding	cytoplasm	metabolic process; regulation of biological process; response to stimulus	Pf02338; Pf10275	271	31.2504	4.94482
P09330	Ribose-phosphate pyrophosphokinase 2 OS=Rattus norvegicus GN=Prps2 PE=1 SV=3 - [PRPS2_RAT]	6.43849	10.06	2	2	2	2	catalytic activity; metal ion binding; nucleotide binding; protein binding		development; metabolic process	Pf00156	318	34.791	6.60986
Q68FR9	Elongation factor 1-delta OS=Rattus norvegicus GN=Eef1d PE=1 SV=2 - [EF1D_RAT]	6.24595	8.54	1	2	2	2	RNA binding; signal transducer activity	cytoplasm	cell communication; metabolic process; regulation of biological process; response to stimulus	Pf00736	281	31.3109	5.05908
Q9EST6	Acidic leucine-rich nuclear phosphoprotein 32 family member B OS=Rattus norvegicus GN=Anp32b PE=2 SV=1 - [AN32B_RAT]	6.17004	9.56	1	2	2	2	protein binding	nucleus	cell proliferation; regulation of biological process	Pf12799	272	31.042	3.99268
P62909	40S ribosomal protein S3 OS=Rattus norvegicus GN=Rps3 PE=1 SV=1 - [RS3_RAT]	5.06721	10.29	1	2	2	2	RNA binding; structural molecule activity	cytoplasm; cytosol; ribosome	metabolic process	Pf00189; Pf07650	243	26.6574	9.65674
P61980	Heterogeneous nuclear ribonucleoprotein K OS=Rattus norvegicus GN=Hnrnpk PE=1 SV=1 - [HNRPK_RAT]	286.146	41.47	1	14	14	86	DNA binding; RNA binding	cytoplasm; nucleus; organelle lumen; spliceosomal complex	metabolic process	Pf00013; Pf08067	463	50.9444	5.5415
Q6P502	T-complex protein 1 subunit gamma OS=Rattus norvegicus GN=Cct3 PE=1 SV=1 - [TCPG_RAT]	68.052	35.41	1	17	17	26	nucleotide binding; protein binding	cytoplasm	metabolic process	Pf00118	545	60.6084	6.63916
P28480	T-complex protein 1 subunit alpha OS=Rattus norvegicus GN=Tcp1 PE=1 SV=1 - [TCPA_RAT]	63.2061	32.73	1	11	11	18	nucleotide binding; protein binding	chromosome; cytoplasm; cytoskeleton	cell differentiation; metabolic process; reproduction	Pf00118	556	60.3217	6.21436
P47942	Dihydropyrimidinase-related protein 2 OS=Rattus norvegicus GN=Dpysl2 PE=1 SV=1 - [DPYL2_RAT]	50.993	28.85	1	8	10	16	catalytic activity; protein binding	cytoplasm; cytosol; mitochondrion	cell communication; cell differentiation; cell growth; cell organization and biogenesis; development; metabolic process; regulation of biological process; response to stimulus; transport	Pf01979; Pf07969	572	62.2386	6.37939
Q62950	Dihydropyrimidinase-related protein 1 OS=Rattus norvegicus GN=Crmp1 PE=1 SV=1 - [DPYL1_RAT]	46.5175	23.95	1	7	9	14	catalytic activity	cytoplasm; cytoskeleton	cell differentiation; development; metabolic process	Pf01979; Pf07969	572	62.1566	7.12256
Q91V33	KH domain-containing, RNA-binding, signal transduction-associated protein 1 OS=Rattus norvegicus GN=Khdrbs1 PE=1 SV=1 - [KHDR1_RAT]	31.8653	18.74	1	4	4	9	protein binding; RNA binding	cytoplasm; membrane; nucleus	cell communication; metabolic process; regulation of biological process; response to stimulus; transport	Pf00013	443	48.2853	8.71924
Q6IMF3	Keratin, type II cytoskeletal 1 OS=Rattus norvegicus GN=Krt1 PE=2 SV=1 - [K2C1_RAT]	27.2305	5.28	1	4	4	9	structural molecule activity; transporter activity	cytoskeleton; membrane	defense response; metabolic process; regulation of biological process; response to stimulus; transport	Pf00038; Pf01496	625	64.7911	7.86963
Q6P799	Serine--tRNA ligase, cytoplasmic OS=Rattus norvegicus GN=Sars PE=1 SV=3 - [SYSC_RAT]	26.6082	17.97	1	5	5	7	catalytic activity; nucleotide binding	cytoplasm	metabolic process	Pf00587; Pf02403	512	58.5508	6.18896
Q6AYK8	Eukaryotic translation initiation factor 3 subunit D OS=Rattus norvegicus GN=Eif3d PE=2 SV=1 - [EIF3D_RAT]	24.1251	13.5	1	5	5	8	RNA binding	cytoplasm	cell organization and biogenesis; metabolic process	Pf05091	548	63.9484	6.04932
Q7TP47	Heterogeneous nuclear ribonucleoprotein Q OS=Rattus norvegicus GN=Syncrip PE=2 SV=1 - [HNRPQ_RAT]	20.4833	13.13	1	5	5	8	nucleotide binding; RNA binding	cytoplasm; nucleus; organelle lumen; spliceosomal complex	metabolic process	Pf00076	533	59.6735	8.79248
P25235	Dolichyl-diphosphooligosaccharide--protein glycosyltransferase subunit 2 OS=Rattus norvegicus GN=Rpn2 PE=2 SV=2 - [RPN2_RAT]	18.3638	14.26	1	5	5	5	catalytic activity	cytoplasm; endoplasmic reticulum; membrane; vacuole	metabolic process; response to stimulus	Pf05817	631	69.035	5.97314
Q4FZU2	Keratin, type II cytoskeletal 6A OS=Rattus norvegicus GN=Krt6a PE=1 SV=1 - [K2C6A_RAT]	16.8536	3.99	1	2	2	6	catalytic activity; motor activity; structural molecule activity	cytoskeleton		Pf00038; Pf01576; Pf04156; Pf05701; Pf05957; Pf12128	552	59.2127	7.94287
P49088	Asparagine synthetase [glutamine-hydrolyzing] OS=Rattus norvegicus GN=Asns PE=2 SV=3 - [ASNS_RAT]	11.4585	8.02	1	3	3	4	catalytic activity; nucleotide binding; protein binding		cell communication; cell death; development; metabolic process; regulation of biological process; response to stimulus	Pf00310; Pf00733	561	64.2055	6.45557
Q5RKI0	WD repeat-containing protein 1 OS=Rattus norvegicus GN=Wdr1 PE=1 SV=3 - [WDR1_RAT]	10.8882	4.13	1	2	2	4	protein binding	cytoplasm; cytoskeleton		Pf00400; Pf04762; Pf08662	606	66.1399	6.62451
P61765	Syntaxin-binding protein 1 OS=Rattus norvegicus GN=Stxbp1 PE=1 SV=1 - [STXB1_RAT]	10.8028	7.41	1	4	4	4	protein binding	cytoplasm; cytosol; membrane	cell communication; cell organization and biogenesis; metabolic process; regulation of biological process; transport	Pf00995	594	67.5259	6.96143
Q66H80	Coatomer subunit delta OS=Rattus norvegicus GN=Arcn1 PE=2 SV=1 - [COPD_RAT]	9.84957	8.22	1	4	4	4	protein binding	cytoplasm; Golgi; membrane	transport	Pf00928	511	57.1632	6.21436
P07153	Dolichyl-diphosphooligosaccharide--protein glycosyltransferase subunit 1 OS=Rattus norvegicus GN=Rpn1 PE=2 SV=1 - [RPN1_RAT]	8.0375	6.61	1	3	3	3	catalytic activity	cytoplasm; endoplasmic reticulum; membrane	metabolic process; transport	Pf04597	605	68.2616	6.50732
P23565	Alpha-internexin OS=Rattus norvegicus GN=Ina PE=1 SV=2 - [AINX_RAT]	6.49961	5.94	1	2	2	2	structural molecule activity	cytoskeleton	cell differentiation; cell organization and biogenesis; development; metabolic process; regulation of biological process; response to stimulus	Pf00038; Pf04732; Pf10186	505	56.0816	5.22412
P70615	Lamin-B1 OS=Rattus norvegicus GN=Lmnb1 PE=1 SV=3 - [LMNB1_RAT]	5.81239	4.09	1	2	2	2	catalytic activity; motor activity; protein binding; structural molecule activity	cytoskeleton; membrane; nucleus; organelle lumen	metabolic process; regulation of biological process	Pf00038; Pf00932; Pf01576; Pf09726; Pf10186; Pf12128	587	66.5656	5.22412
P11980	Pyruvate kinase isozymes M1/M2 OS=Rattus norvegicus GN=Pkm PE=1 SV=3 - [KPYM_RAT]	5.05714	4.52	1	2	2	2	catalytic activity; metal ion binding; nucleotide binding; protein binding	cytoplasm; nucleus	development; metabolic process; response to stimulus	Pf00224; Pf02887	531	57.7809	7.06396
P34058	Heat shock protein HSP 90-beta OS=Rattus norvegicus GN=Hsp90ab1 PE=1 SV=4 - [HS90B_RAT]	173.531	32.46	1	16	20	57	nucleotide binding; protein binding	cell surface; cytoplasm; cytosol; membrane; mitochondrion; nucleus	cell communication; cell death; cell organization and biogenesis; defense response; development; metabolic process; regulation of biological process; response to stimulus; transport	Pf00183; Pf02518	724	83.2291	5.03369
P82995	Heat shock protein HSP 90-alpha OS=Rattus norvegicus GN=Hsp90aa1 PE=1 SV=3 - [HS90A_RAT]	65.0188	12.41	1	3	7	20	enzyme regulator activity; nucleotide binding; protein binding; RNA binding	cell surface; cytoplasm; cytosol; membrane	cell death; cell differentiation; cell organization and biogenesis; cellular component movement; development; metabolic process; regulation of biological process; response to stimulus; transport	Pf00183; Pf02518	733	84.7618	5.0083
Q498R3	DnaJ homolog subfamily C member 10 OS=Rattus norvegicus GN=Dnajc10 PE=2 SV=2 - [DJC10_RAT]	51.7295	21.56	1	10	10	16	catalytic activity; enzyme regulator activity; protein binding	cytoplasm; endoplasmic reticulum; extracellular; organelle lumen	cell communication; cell death; cellular homeostasis; metabolic process; regulation of biological process; response to stimulus	Pf00085; Pf00226	793	90.6893	7.13721
Q9ER34	Aconitate hydratase, mitochondrial OS=Rattus norvegicus GN=Aco2 PE=1 SV=2 - [ACON_RAT]	44.5803	19.62	1	11	11	14	catalytic activity; metal ion binding; protein binding	cytoplasm; mitochondrion; nucleus	metabolic process	Pf00330; Pf00694	780	85.38	7.82568
Q641Y8	ATP-dependent RNA helicase DDX1 OS=Rattus norvegicus GN=Ddx1 PE=2 SV=1 - [DDX1_RAT]	32.1256	14.73	1	7	7	11	catalytic activity; DNA binding; nucleotide binding; protein binding; RNA binding	cytoplasm; nucleus; organelle lumen	development; metabolic process; regulation of biological process; response to stimulus	Pf00270; Pf00271; Pf00622	740	82.4448	7.2251
Q66HF1	NADH-ubiquinone oxidoreductase 75 kDa subunit, mitochondrial OS=Rattus norvegicus GN=Ndufs1 PE=1 SV=1 - [NDUS1_RAT]	27.1576	14.58	1	7	7	9	catalytic activity; metal ion binding	cytoplasm; membrane; mitochondrion	cell death; cellular homeostasis; metabolic process; transport	Pf00111; Pf00384; Pf09326; Pf10588	727	79.3616	5.89697
Q5XHY5	Threonine--tRNA ligase, cytoplasmic OS=Rattus norvegicus GN=Tars PE=2 SV=1 - [SYTC_RAT]	25.2134	16.69	1	8	8	9	catalytic activity; nucleotide binding	cytoplasm	metabolic process	Pf00587; Pf02824; Pf03129; Pf07973	695	80.5245	6.94678
Q07803	Elongation factor G, mitochondrial OS=Rattus norvegicus GN=Gfm1 PE=1 SV=2 - [EFGM_RAT]	23.5472	7.86	1	5	5	8	catalytic activity; nucleotide binding; RNA binding	cytoplasm; mitochondrion	cell organization and biogenesis; metabolic process	Pf00009; Pf00679; Pf03144; Pf03764	751	83.4044	6.80029
P47858	6-phosphofructokinase, muscle type OS=Rattus norvegicus GN=Pfkm PE=2 SV=3 - [K6PF_RAT]	22.6749	8.85	1	4	6	8	catalytic activity; metal ion binding; nucleotide binding	cytoplasm; cytosol	cell communication; cell organization and biogenesis; cellular homeostasis; metabolic process; regulation of biological process; transport	Pf00365	780	85.5057	8.00146
Q99PF5	Far upstream element-binding protein 2 OS=Rattus norvegicus GN=Khsrp PE=1 SV=1 - [FUBP2_RAT]	22.425	13.45	1	6	6	8	DNA binding; protein binding; RNA binding	cytoplasm; nucleus	metabolic process; regulation of biological process; transport	Pf00013	721	74.1805	6.85889
P30835	6-phosphofructokinase, liver type OS=Rattus norvegicus GN=Pfkl PE=2 SV=3 - [K6PL_RAT]	20.1543	9.23	1	4	6	8	catalytic activity; metal ion binding; nucleotide binding; protein binding	cytoplasm; cytosol	cell communication; cell organization and biogenesis; metabolic process; regulation of biological process; response to stimulus; transport	Pf00365	780	85.2844	7.40088
Q5U367	Procollagen-lysine,2-oxoglutarate 5-dioxygenase 3 OS=Rattus norvegicus GN=Plod3 PE=2 SV=1 - [PLOD3_RAT]	18.7983	7.83	1	4	4	6	catalytic activity; metal ion binding	cytoplasm; endoplasmic reticulum; membrane	cell differentiation; cell organization and biogenesis; development; metabolic process; response to stimulus	Pf03171	741	85.0067	6.23975
P82808	Glutamine--fructose-6-phosphate aminotransferase [isomerizing] 1 OS=Rattus norvegicus GN=Gfpt1 PE=1 SV=3 - [GFPT1_RAT]	12.2032	5.58	1	3	3	4	catalytic activity	cytoplasm	cell organization and biogenesis; metabolic process; regulation of biological process; response to stimulus	Pf00310; Pf01380	681	76.7783	6.84424
Q9JIL3	Interleukin enhancer-binding factor 3 OS=Rattus norvegicus GN=Ilf3 PE=1 SV=2 - [ILF3_RAT]	12.1171	5.8	1	4	4	4	DNA binding; protein binding; RNA binding	cytoplasm; nucleus; organelle lumen	metabolic process; regulation of biological process	Pf00035; Pf07528	897	95.8753	8.74854
P52631	Signal transducer and activator of transcription 3 OS=Rattus norvegicus GN=Stat3 PE=1 SV=1 - [STAT3_RAT]	11.7293	5.06	1	2	2	3	DNA binding; metal ion binding; protein binding; receptor activity; signal transducer activity	cytoplasm; cytosol; membrane; nucleus	cell communication; cell differentiation; cell proliferation; defense response; development; metabolic process; regulation of biological process; reproduction; response to stimulus; transport	Pf00017; Pf01017; Pf02864; Pf02865	770	87.9833	6.30322
Q04931	FACT complex subunit SSRP1 OS=Rattus norvegicus GN=Ssrp1 PE=1 SV=2 - [SSRP1_RAT]	10.6703	6.06	1	3	3	4	DNA binding; protein binding	chromosome; nucleus; organelle lumen	metabolic process; regulation of biological process; response to stimulus	Pf00505; Pf03531; Pf08512	709	80.8644	6.87354
Q7TP47	Heterogeneous nuclear ribonucleoprotein Q OS=Rattus norvegicus GN=Syncrip PE=2 SV=1 - [HNRPQ_RAT]	9.14559	5.07	1	3	3	4	nucleotide binding; RNA binding	cytoplasm; nucleus; organelle lumen; spliceosomal complex	metabolic process	Pf00076	533	59.6735	8.79248
Q68FR9	Elongation factor 1-delta OS=Rattus norvegicus GN=Eef1d PE=1 SV=2 - [EF1D_RAT]	8.95586	8.54	1	2	2	3	RNA binding; signal transducer activity	cytoplasm	cell communication; metabolic process; regulation of biological process; response to stimulus	Pf00736	281	31.3109	5.05908
Q62950	Dihydropyrimidinase-related protein 1 OS=Rattus norvegicus GN=Crmp1 PE=1 SV=1 - [DPYL1_RAT]	8.0825	3.85	1	2	2	3	catalytic activity	cytoplasm; cytoskeleton	cell differentiation; development; metabolic process	Pf01979; Pf07969	572	62.1566	7.12256
P24155	Thimet oligopeptidase OS=Rattus norvegicus GN=Thop1 PE=1 SV=4 - [THOP1_RAT]	7.15551	6.84	1	3	3	3	catalytic activity; metal ion binding	cytoplasm	cell communication; metabolic process; regulation of biological process; response to stimulus	Pf01432	687	78.3354	5.93506
Accession	The unique protein assention number for the identification.
Description	Protein Name
Score	Sequest Score
Coverage	Percent coverage of the protein observed.
# Proteins	Number of proteins matching the peptides identified.
	These are typically isoforms etc. which are difficult to differentiate.
# Unique Peptides	Unique peptides identified which only occur in the protein identified.
# Peptides	All unique peptide plus peptides that may be common between two or more proteins.
# PSMs	Peptide Spectral Matches. PSMs are roughly proportional to protein abundance.
Molecular Function	From literature
Cellular Component	From literature
Biological Process	From literature
Pfam IDs
# AAs	Number of amino acids in the intact protein (theoretical)
MW [kDa]	Molecular Weight of the intact protein (theoretical)
calc. pI	Calculated PI of the intact protein (theoretical)
